# Supplementary material for: BMP-2 Induced Expression of Alx3 That Is a Positive Regulator of Osteoblast Differentiation
Source: PLoS One. 2013 Jun 18;8(6):e68774. doi: 10.1371/journal.pone.0068774 (PMC3689002; doi:10.1371/journal.pone.0068774)
Supplement: Table S1 — (XLSX) [file pone.0068774.s002.xlsx]

## Sheet: Table S1
Gene symbol	Accession Number	BMP-2(+)/BMP2(-)
Hoxa1	Mm.197	1.73469
Hoxa2	Mm.131	0.801418
Hoxa3	Mm.42208	1.03264
Hoxa4	Mm.4027	1.1
Hoxa5	Mm.173	0.958738
Hoxa7	Mm.147	0.563559
Hoxa9	Mm.4694	1.07
Hoxa10	Mm.5	0.659906
Hoxa11	Mm.26954	0.597959
Hoxa13	Mm.8056	0.79602
Hoxb1	Mm.890	7.78947
Hoxb4	Mm.3546	0.215385
Hoxb5	Mm.207	14.3333
Hoxb6	Mm.215	2
Hoxb7	Mm.4822	0.0952381
Hoxb8	Mm.196037	4.75
Hoxb9	Mm.255	0.28169
Hoxb13	Mm.57221	1.125
Hoxc4	Mm.1351	1.28618
Hoxc5	Mm.20305	4.04444
Hoxc6	Mm.4444	0.75
Hoxc8	Mm.6167	1.46272
Hoxc9	Mm.4765	1.77517
Hoxc13	Mm.207062	5.69752
Hoxd1	Mm.4932	5.5
Hoxd3	Mm.4432	0.228346
Hoxd9	Mm.26544	0.928571
Hoxd10	Mm.24420	5.5
Hoxd11	Mm.4931	6
Hoxd12	Mm.57124	3
Hoxd13	Mm.57227	0.0942029
Lhx1	Mm.4965	4.53
Lhx2	Mm.142856	20.5714
Lhx3	Mm.15655	0.532895
Lhx4	Mm.103624	0.391304
Lhx5	Mm.5151	12.0909
Lhx6	Mm.12881	0.948854
Lhx8	Mm.15530	0.148148
Lhx9	Mm.79380	5.45
Isl1	Mm.42242	4.56
Lmx1a	Mm.103799	2.57895
Lmx1b	Mm.57111	0.539474
Zfhx3	Mm.4270	1.13
Barx1	Mm.42241	0.321429
Barx2	Mm.3508	1.07692
Cdx1	Mm.14448	2.18182
Cdx2	Mm.20358	0.24
Cdx4	Mm.4353	2.42857
Cux1	Mm.34465	2.92941
Dlx1	Mm.4543	8.14643
Dlx2	Mm.3896	6.88243
Dlx3	Mm.5194	26.8765
Dlx4	Mm.5165	3.07692
Dlx5	Mm.4873	26.6364
Dlx6	Mm.5152	1.09091
Emx2	Mm.100800	0.337209
En1	Mm.2657	1.91526
En2	Mm.4298	2.23077
Evx1	Mm.4910	3.64516
Evx2	Mm.25365	0.571429
Gbx2	Mm.1306	11.4
Gsc	Mm.129	0.236842
Gsx1	Mm.4797	0.25
Gsx2	Mm.218752	2.09091
Hesx1	Mm.4802	1.7931
Hhex	Mm.33896	6.78261
Hlx	Mm.1347	2.36214
Dbx	Mm.23130	5.22581
Meis1	Mm.4734	0.602527
Msx1	Mm.870	2.36178
Msx2	Mm.1763	6.33333
Msx3	Mm.4816	0.634146
Nkx1.2	Mm.4293	11.2
Nkx2.2	Mm.4701	16
Nkx2.3	Mm.56994	0.85
Nkx2.5	Mm.41974	0.863014
Nkx2.6	Mm.7507	0.613636
Nkx2.9	Mm.10110	0.553191
Nkx3.1	Mm.3520	0.25
Nkx6.1	Mm.193072	1.18519
Nkx6.2	Mm.28308	1
Hmx1	Mm.10104	0.681818
Otp	Mm.42051	0.151786
Otx1	Mm.129663	0.536585
Pax1	Mm.3066	1.3
Pax3	Mm.1371	1.95
Pax4	Mm.8026	2.09
Pax5	Mm.57242	1.25
Pax6	Mm.3608	0.724138
Pax7	Mm.218760	1.16667
Pax8	Mm.2533	14.0943
Pax9	Mm.5035	7.42
Pbx1	Mm.61526	1.95
Pbx2	Mm.7103	1.06
Pbx3	Mm.7331	0.724409
Pbx4	Mm.22961	0.51
Pdx1	Mm.4949	1.69
Prrx1	Mm.3869	1.0529
Prrx2	Mm.1802	4.07766
Shox2	Mm.39093	2.36649
Phox2a	Mm.42227	1.26496
Pknox1	Mm.196548	1.14
Vsx2	Mm.4405	2.03759
Alx3	Mm.10112	21.1842
Alx4	Mm.6208	0.471264
Pitx1	Mm.4832	0.760684
Pitx2	Mm.1385	0.900734
Pitx3	Mm.6255	0.810345
Rax	Mm.3499	0.5625
Pou1f1	Mm.4726	0.902439
Pou2f1	Mm.15568	0.92
Pou3f1	Mm.1330	1.2381
Pou3f2	Mm.56945	1.46429
Pou3f3	Mm.56944	1.35821
Pou3f4	Mm.56946	10.7
Pou5f1	Mm.17031	1.39655
Pou6f1	Mm.188701	1.37143
Prox1	Mm.20429	1.39655
Six1	Mm.4645	0.859958
Six2	Mm.5039	1.40506
Six3	Mm.15630	1.99206
Six4	Mm.5085	0.830151
Hhfla	Mm.455	0.61
Hhflb	Mm.7226	1.5
Tlx1	Mm.103582	12.0345
Tlx2	Mm.37	0.850816
Tlx3	Mm.25362	0.214286
Table S1. Expressions of Homeobox genes inBMP-2 treated and untreated C2C12 cells.
