# Supplementary material for: BMP-2 Induced Expression of Alx3 That Is a Positive Regulator of Osteoblast Differentiation
Source: PLoS One. 2013 Jun 18;8(6):e68774. doi: 10.1371/journal.pone.0068774 (PMC3689002; doi:10.1371/journal.pone.0068774)
Supplement: Table S2 — The location was relative to the annotated transcriptional starting site. (XLSX) [file pone.0068774.s003.xlsx]

## Sheet: Sheet1
Gene Symbol	Accession Number	Location	Nornalized Log Ratio
1110051M20Rik	NM_175123	-364	1.53876
1110067D22Rik	NM_173752	-853	1.10536
1700003H04Rik	NR_015460	-5145	2.17022
		-5275	1.7632
2310021P13Rik	NM_027996	-1004	1.89076
		-814	1.11504
2310044G17Rik	NR_033623	-3701	1.12304
2310047M10Rik	NM_028005	-695	1.31871
2700007P21Rik	NM_001025102	-2165	1.45247
		-2296	1.40256
4632411B12Rik	NM_172652	-4680	2.01902
4933411K20Rik	NM_025747	-1047	2.24984
		-1369	1.70355
		-1679	1.64469
		-1168	1.55321
6330577E15Rik	NM_026377	-967	1.25578
A430107O13Rik	NM_001081351	-4957	1.57614
		-4825	1.5232
Aftph	NM_181411	-1101	1.66912
		-1298	1.46775
Akirin1	NM_023423	-898	1.2256
Alpl	NM_007431	-381	1.15898
Als2	NM_028717	-470	1.607
Amd1	NM_009665	-806	2.2575
Ankrd42	NM_028665	-5145	2.57882
		-5035	1.11056
Ankrd50	NM_001167883	-816	1.07529
Anxa1	NM_010730	-683	1.12564
Apc	NM_007462	-637	1.115
Appl2	NM_145220	-4704	1.52546
Arid5b	NM_023598	-682	1.22967
		-946	1.09674
		-1404	1.04292
Asrgl1	NM_025610	-165	1.41818
Azin1	NM_001102458	-1820	1.07122
Baalc	NM_080640	-2093	1.88928
		-2229	1.42407
Bahcc1	NM_198423	-7420	2.76861
		-7091	1.27778
Baz1a	NM_013815	-504	1.42018
		-674	1.14849
Baz2b	NM_001001182	-1275	1.77941
		-1161	1.57906
		-1394	1.26072
		-1041	1.06199
BC018517:-5227	BC018517	-5227	2.02344
Bhlhe22	NM_021560	-2412	1.05326
Brd2	NM_001204973	-2290	1.25883
C230035I16Rik	NR_015492	-7036	1.78752
		-7209	1.54832
Cacng5	NM_001199301	-5150	2.17874
		-4861	1.6633
Calcb	NM_054084	-7753	1.17816
Camk2d	NM_001025438	-2194	4.04595
		-1987	1.54333
Cdh2	NM_007664	-5195	1.91669
		-5307	1.82319
		-5035	1.76458
		-5436	1.38997
Cdx2	NM_007673	-6225	1.16476
Chn2	NM_001163640	-1179	1.1494
Cldn18	NM_001194921	-3060	1.30339
Clns1a	NM_023671	-2444	1.73694
		-2547	1.7262
		-2744	1.61155
		-2347	1.18068
Clstn3	NM_153508	-5788	1.27679
Commd8	NM_178599	-4693	2.14776
		-4318	1.72065
Cradd	NM_009950	-569	1.48053
Csmd3	NM_001081391	-3762	2.30477
		-3657	1.14812
		-3919	1.09362
Cst13	NM_027024	-4539	1.90876
		-4430	1.68415
Cux1	NM_009986	-2075	1.45078
D330050I16Rik	NR_033224	-7107	1.30072
Dbndd2	NM_001048229	-572	2.13554
Dcaf12	NM_026893	-606	1.87997
		-709	1.50476
Dchs1	NM_001162943	-668	1.99066
		-839	1.1918
Dnahc6	NM_001164669	-509	1.11511
Dnaja2	NM_019794	-664	2.60533
Dyrk3	NM_145508	-863	2.09433
Dyrk4	NM_207210	-59	1.68992
		-164	1.107
E130304I02Rik	NR_033567	-533	1.18222
E2f3	NM_010093	-728	1.88408
Ebf3	NM_001113414	-7689	1.49873
Eif2a	NM_001005509	-2615	1.34923
Eif2ak3	NM_010121	-602	1.02821
Emp1	NM_010128	-339	1.9054
Enah	NM_001083120	-1890	1.03746
Enc1	NM_007930	-3031	1.31366
ENSMUST00000024896	ENSMUST00000024896	-2273	1.29897
		-2384	1.74758
		-2555	1.38936
		-2702	1.40124
		-2826	1.43042
ENSMUST00000106230	ENSMUST00000106230	-360	1.02083
ENSMUST00000132464	ENSMUST00000132464	-176	2.90377
		-508	2.14875
ENSMUST00000146708	ENSMUST00000146708	-7217	1.01029
Ephb6	NM_001146351	-1270	1.35546
Errfi1	NM_133753	-753	1.4386
Ets2	NM_011809	-6371	1.55961
		-6776	1.52033
		-6649	1.49299
		-6902	1.32249
Etv5	NM_023794	-1519	1.68183
		-1765	1.43316
Fam105a	NM_198301	-7257	1.84881
		-7142	1.45685
Fbxw7	NM_080428	-736	2.21106
		-912	1.45731
		-631	1.26827
Fig4	NM_133999	-509	1.30828
Fzd5	NM_001042659	-846	2.86635
		-1199	1.66935
Gadd45g	NM_011817	-1899	2.16549
Gas7	NM_001109657	-9890	1.01362
Gatsl3	NM_028022	-1164	1.08149
Gdi2	NM_008112	-668	2.05052
Glce	NM_033320	-6175	1.92549
		-6311	1.09543
Glra1	NM_020492	-600	1.94553
Gm8787	NM_001099310	-2224	1.973
Gnai3	NM_010306	-1117	1.34891
Gpr174	NM_001177781	-150	1.12672
Grid2ip	NM_133355	-1397	2.55061
		-1825	2.14073
Gsto1	NM_010362	-750	2.43841
Hist1h2be	NM_178194	-184	1.02446
Hist1h3b	NM_178203	-225	1.08337
Hist1h3d	NM_178204	-460	3.11305
		-116	1.60883
		-16	1.56949
		-628	1.10065
Hist1h3g	NM_145073	-769	1.66361
Hist1h4c	NM_178208	-1178	1.83907
		-1420	1.46769
		-893	1.41863
Hoxb8	NM_010461	-2430	1.18312
Hoxc4	NM_013553	-5380	1.03937
Hyal1	NM_008317	-2244	1.5433
Ibtk	NM_001081282	-2223	1.274
Id2	NM_010496	-4394	1.35305
Idh1	NM_010497	-881	1.36618
Idi1	NM_145360	-439	1.76769
		-328	1.52243
Ier3ip1	NM_025409	-5411	1.29737
Ifna9	NM_010507	-6579	1.01309
Il33	NM_001164724	-3250	1.94087
Irx3	NM_008393	-4917	2.24012
		:-1701	2.18591
		-5131	1.64226
		-1509	1.05041
Jmjd5	NM_029842	-301	1.13043
Kdm3a	NM_001038695	-1203	1.91582
		-1101	1.40794
Klhl24	NM_029436	-219	1.77569
l7Rn6	NM_026304	-626	1.78982
Lad1	NM_133664	-4270	1.20376
Lca5	NM_029434	-7092	2.21766
Lekr1	NM_001166659	-7566	2.14069
		-7695	1.44374
Lrrc49	NM_001146046	-999	1.32963
		-666	1.30004
Luzp1	NM_024452	-6855	2.52983
		-6540	2.27892
Lyplal1	NM_146106	-1644	1.07718
Mab21l1	NM_010750	-7	1.30256
		-249	1.03986
Mad2l1	NM_019499	-1745	1.74176
		:-1559	1.30597
Maea	NM_021500	-581	2.30229
Map3k1	NM_011945	-3323	1.92831
		-3437	1.45342
Mapk11	NM_011161	-724	2.26595
Marcks	NM_008538	-707	2.30243
		-849	2.03523
		-1596	1.27092
Mark4	NM_172279	-5679	2.63187
		-5104	1.42867
Mbnl1	NM_020007	-1041	1.43325
Mcts2	NM_025543	-37	1.47972
Med4	NM_026119	-2159	1.22432
Metap1	NM_175224	-4537	1.69854
Mettl9	NM_021554	-758	1.11755
Mgat1	NM_001110148	-1262	1.63661
		-810	1.3587
Mir1892	NR_035439	-9261	1.79144
		-9111	1.64728
		-9405	1.2192
Mir214	NR_029796	-1864	1.29867
Mir29b-2	NR_029809	-5834	1.16991
Mirlet7a-1	NR_029725	-4205	1.5247
		-4316	1.47781
Mospd1	NM_027409	-269	2.78643
Mphosph9	NM_001081323	-893	2.60722
		-1056	1.19168
Mro	NM_027741	-4177	1.58332
		-4300	1.43056
		-3870	1.0679
Mrpl48	NM_198831	-7110	1.67947
		-7223	1.54417
Mudeng	NM_144535	-2752	1.04267
Myh4	NM_010855	-7133	1.14041
Nat10	NM_153126	-279	1.99751
Nefm	NM_008691	-6527	1.75895
		-6429	1.42792
		-6309	1.23168
Neil1	NM_028347	-5735	1.14451
Nfatc2	NM_001037178	-3309	2.18214
Npr3	NM_001039181	-1785	2.25838
		-2079	1.21857
Nptn	NM_009145	-2165	1.0346
Nr4a2	NM_013613	-3650	1.76646
		-3444	1.75292
		-5565	1.2948
Nrp	NM_001013372	-90	1.50195
		-389	1.20415
Nudcd1	NM_001113554	-340	2.11031
		-508	1.74071
Olfr1047	NM_147012	-1312	2.3857
		1421	1.85841
Olfr1098	NM_146845	-8745	1.26743
Olfr1211	NM_001011804	-6021	1.86672
Olfr290	NM_146416	-2052	2.2429
Olfr693	NM_146453	-2271	1.15141
Olfr810	NM_146550	-9471	2.14801
		-9616	2.03111
Ostc	NM_025509	-339	1.08723
Pax4	NM_001159925	-2266	1.36847
Pbp2	NM_029595	-5706	1.68501
Pcdha6	NM_007767	-5257	2.2523
		-5428	1.56586
		-4960	1.1192
Pcdhgb6	NM_033578	-4849	1.18781
Pcdhgb7	NM_033579	-4486	1.76398
Pdgfa	NM_008808	-3447	1.13408
Pias1	NM_019663	-2426	1.66956
		-2582	1.46569
Pigw	NM_001077636	-1359	2.81277
Plekha1	NM_133942	-1163	1.42306
Pls3	NM_001166453	-2689	1.90169
		-2185	1.29321
Prkcc	NM_011102	-1159	1.07478
Prkci	NM_008857	-496	1.23473
Prl	NM_001163530	-2540	2.29553
		-2306	1.50289
Prss23	NM_029614	-7866	1.32285
Prss39	NM_009355	-8	1.78252
		-243	1.00848
Pth1r	NM_011199	-1	2.41013
Pthlh	NM_008970	-3675	1.23318
Rabggtb	NM_001163479	-1159	2.37938
		-36	1.7271
Rap1gap	NM_001081155	-1413	2.50444
		-6687	1.14217
		-1229	1.02487
Rbfox2	NM_001110828	-7092	1.33045
Rere	NM_001085492	-1268	1.01684
Rhof	NM_175092	-762	1.26324
		-7746	1.00323
Rnase12	NM_001011875	-6874	2.10464
Rnf219	NM_026047	-272	2.44087
		-379	1.3196
Rnf26	NM_153762	-1232	3.33843
Rreb1	NM_026830	-4006	1.24339
Rtn4r	NM_022982	-1128	1.18141
Sall1	NM_021390	-1329	1.10917
Scpppq1	NM_001163772	-1261	1.07583
Scrn1	NM_027268	-6030	1.22121
Sec63	NM_153055	-469	1.93854
Sfpq	NM_023603	-5384	1.25569
Sgk1	NM_001161850	-1574	1.06311
Siglec15	NM_001101038	-717	1.12744
Sirt4	NM_133760	-5156	2.08022
Skor1	NM_001163758	-3159	2.27833
		-2926	1.4451
Slc17a6	NM_080853	-7266	1.22063
Slc48a1	NM_026353	-2045	1.3525
Slc6a5	NM_001146013	-2306	2.66819
		-2130	2.54023
		-1767	2.02613
		-2426	1.89626
		-1892	1.30909
Slc7a11	NM_011990	-5506	1.09067
Smad7	NM_001042660	-1151	1.69309
Snai2	NM_011415	-3282	1.43639
		-2102	1.33019
Snord4a	NR_030702	-992	2.75994
		-1256	1.68305
Snord66	NR_028530	-8973	1.43804
Snord70	NR_028554	-6654	1.92347
Snx4	NM_080557	-454	1.30022
Soat1	NM_009230	-1440	1.33062
Spty2d1	NM_175318	-6241	2.17119
		-6392	1.70722
Srp72	NM_025691	-827	1.1987
Sst	NM_009215	-6400	2.41342
	NM_009215	-6664	1.578
Stk32b	NM_022416	-716	2.18786
		-534	1.07181
Taf10	NM_020024	-314	2.13496
Tcfap2c	NM_009335	-3226	1.08306
Tesk2	NM_146151	-527	3.38234
		-395	2.74741
		-228	1.85224
Tex101	NM_019981	-70	1.41713
Timp1	NM_001044384	-218	1.84765
Tm2d1	NM_053157	-1208	1.67146
		-992	1.50812
Tmem196	NM_001160385	-7353	1.95732
Tmem30a	NM_133718	-384	2.13422
		-547	1.8226
Tmem90a	NM_001033334	-842	1.74128
		-670	1.44333
Tnfaip8l2	NM_027206	-5867	1.22984
Tnpo1	NM_001048267	-599	1.3649
Tsc22d1	NM_009366	-939	2.16664
		-1114	1.40293
Tsen34	NM_024168	-469	1.25102
Ttc32	NM_029321	-382	2.49033
Twf1	NM_008971	-7096	1.21544
Ugt1a6b	NM_201410	-7909	1.0079
Uncx	NM_013702	-4243	1.07284
Utp6	NM_144826	-811	1.35525
Vav1	NM_001163815	-3642	1.0735
Vim	NM_011701	-1207	1.63467
Yars2	NM_198246	-679	2.82184
		-788	1.49413
Zc3h13	NM_026083	-715	1.36655
Zc3h4	NM_198631	-1340	2.07207
Zdhhc2	NM_178395	-5606	2.44975
		-5877	1.35491
		-5405	1.1643
Zfhx4	NM_030708	-6447	2.2285
		-5519	2.04785
		-6344	1.5846
		-5385	1.26585
		-5646	1.19585
Zfp365	NM_178679	-7584	1.86264
Zfp667	NM_001024928	-789	1.15269
Zfyve16	NM_173392	-1657	1.16676
Zmat3	NM_009517	-789	2.33889
		-485	1.51609
Zpbp	NM_001185153	-6073	1.07167
Table S2. Alx3 target genes identified ChIP-on-Vhip. Location is relative to annotated transcriptional starting site.
